# Supplementary material for: The follicle epithelium in the Drosophila ovary is maintained by a small number of stem cells
Source: eLife. 2019 Dec 18;8:e49050. doi: 10.7554/eLife.49050 (PMC6946398; doi:10.7554/eLife.49050)
Supplement: Figure 3—source data 3. [file elife-49050-fig3-data3.csv]

	Normal	Transients	Small	Discontinuous	FSC.Loss
1	0.5	0.375	0.125	0	0
2	0.833333333	0	0.055555556	0.111111111	0
3	0.672413793	0.137931035	0.120689655	0.051724138	0.017241379
4	0.666666666	0.208333334	0	0.041666667	0.083333333
5	0.670915411	0.178012746	0.073290846	0.051998841	0.025782155
6	0.346208255	0.335131563	0.123449013	0.10458578	0.090625388
