# Supplementary material for: The follicle epithelium in the Drosophila ovary is maintained by a small number of stem cells
Source: eLife. 2019 Dec 18;8:e49050. doi: 10.7554/eLife.49050 (PMC6946398; doi:10.7554/eLife.49050)
Supplement: Source data 1. [file elife-49050-data1.zip]

Archive with 3 entries (2 files):
- elife-49050-data1.RData
- __MACOSX/
- __MACOSX/._elife-49050-data1.RData
